# Supplementary material for: Reconfiguring Pain Interpretation Within a Social Model of Health Using a Simplified Version of Wilber’s All Quadrant All Levels Framework: An Integral Vision
Source: Behav Sci (Basel). 2025 May 20;15(5):703. doi: 10.3390/bs15050703 (PMC12109466; doi:10.3390/bs15050703)
Supplement: Supplementary file 1 [file behavsci-15-00703-s001.zip]

Archive with 1 entries (1 files):
- behavsci-3553525-supplementary.pdf
